# Supplementary material for: Biochar and organic fertilizer drive the bacterial community to improve the productivity and quality of Sophora tonkinensis in cadmium-contaminated soil
Source: Front Microbiol. 2024 Jan 8;14:1334338. doi: 10.3389/fmicb.2023.1334338 (PMC10800516; doi:10.3389/fmicb.2023.1334338)
Supplement: Supplementary file 1 [file Table_1.XLS]

Phylum	HM-1	HM-2	HM-3	OC-1	OC-2	OC-3	ST-2	ST-1	ST-3	Domain
Proteobacteria	18.3626	17.9838	20.0402	16.4742	16.0931	15.5059	19.7303	20.5008	21.4322	Bacteria
Acidobacteria	10.2499	10.2346	10.3517	18.7128	18.0885	19.3676	18.7459	18.6331	20.3223	Bacteria
Firmicutes	28.126	30.0586	24.4704	3.9817	2.0232	2.0076	7.5649	7.3916	7.5556	Bacteria
Actinobacteria	10.5453	11.945	13.0841	10.9023	9.8621	9.9006	9.5336	9.6514	10.5315	Bacteria
Bacteroidetes	9.5392	7.8316	8.0269	7.4097	7.8735	8.5377	5.9562	6.2079	5.6056	Bacteria
Verrucomicrobia	3.7214	3.1482	4.0276	6.9874	6.6739	6.9798	12.6347	10.5003	10.1191	Bacteria
Planctomycetes	3.9634	4.7786	4.9023	6.16	6.0695	6.2684	6.6398	5.5287	4.6332	Bacteria
Gemmatimonadetes	2.3485	2.3055	2.8898	8.4375	8.3695	9.1159	4.4706	4.8018	4.8215	Bacteria
Chloroflexi	3.2145	2.6531	2.6989	6.117	6.8054	7.4685	5.0744	5.2226	5.155	Bacteria
Patescibacteria	2.3026	1.6629	1.6874	3.4495	4.7338	3.8501	2.5178	2.3554	2.4286	Bacteria
Other	2.9903	3.1132	3.4987	6.4382	8.2286	6.6745	3.3062	5.316	3.6046
Unclassified	4.6358	4.286	4.3218	4.9297	5.1792	4.3227	3.8257	3.8908	3.7904
