# Supplementary material for: Biochar and organic fertilizer drive the bacterial community to improve the productivity and quality of Sophora tonkinensis in cadmium-contaminated soil
Source: Front Microbiol. 2024 Jan 8;14:1334338. doi: 10.3389/fmicb.2023.1334338 (PMC10800516; doi:10.3389/fmicb.2023.1334338)
Supplement: Supplementary file 2 [file Table_2.XLS]

Genus	HM-1	HM-2	HM-3	OC-1	OC-2	OC-3	ST-2	ST-1	ST-3	Domain	Phylum	Class	Order	Family
Bacillus	20.4361	21.7669	17.571	3.0014	1.2642	1.418	5.5164	5.3446	5.6514	Bacteria	Firmicutes	Bacilli	Bacillales	Bacillaceae
Candidatus_Udaeobacter	1.1284	0.6926	1.3804	4.1843	4.2055	4.0681	8.433	7.5709	7.1101	Bacteria	Verrucomicrobia	Verrucomicrobiae	Chthoniobacterales	Chthoniobacteraceae
RB41	1.4162	1.3128	1.4913	5.5417	5.0937	5.7522	3.4543	2.8146	3.5767	Bacteria	Acidobacteria	Blastocatellia_Subgroup_4	Pyrinomonadales	Pyrinomonadaceae
Sphingomonas	1.3143	1.3403	1.6694	2.4692	2.5884	2.4115	1.8092	1.9776	2.0824	Bacteria	Proteobacteria	Alphaproteobacteria	Sphingomonadales	Sphingomonadaceae
Bryobacter	1.1437	1.0852	1.0888	2.7622	2.8767	2.8107	1.7818	1.6644	1.9398	Bacteria	Acidobacteria	Acidobacteriia	Solibacterales	Solibacteraceae_Subgroup_3
Gemmatimonas	0.9221	0.5551	0.7018	3.0445	3.2297	3.6826	1.5335	1.8054	1.446	Bacteria	Gemmatimonadetes	Gemmatimonadetes	Gemmatimonadales	Gemmatimonadaceae
Streptomyces	1.9868	2.483	2.6189	0.6507	0.5398	0.6402	1.832	1.7002	2.0264	Bacteria	Actinobacteria	Actinobacteria	Streptomycetales	Streptomycetaceae
Candidatus_Solibacter	0.3413	0.2601	0.3509	1.6267	1.4949	1.5511	1.5289	1.7696	1.4536	Bacteria	Acidobacteria	Acidobacteriia	Solibacterales	Solibacteraceae_Subgroup_3
Flavisolibacter	0.703	0.6251	0.5676	1.8896	1.9286	2.3082	0.4853	0.538	0.392	Bacteria	Bacteroidetes	Bacteroidia	Chitinophagales	Chitinophagaceae
Flavobacterium	1.7627	1.1027	1.3133	0.4977	0.5606	0.5966	0.8294	0.7844	0.8299	Bacteria	Bacteroidetes	Bacteroidia	Flavobacteriales	Flavobacteriaceae
Other	25.9453	25.4635	25.637	20.3939	20.8262	20.4322	20.6353	19.8328	20.9586
Unclassified	42.897	43.3118	45.6097	53.9407	55.3894	54.3304	52.1636	54.1993	52.5302
